# Supplementary material for: Toxicity Mechanism of Chlorinated Paraffins with Different Carbon Chain Lengths to Chlorella sp. and Microcystis aeruginosa
Source: Toxics. 2026 Apr 4;14(4):311. doi: 10.3390/toxics14040311 (PMC13119944; doi:10.3390/toxics14040311)
Supplement: Supplementary file 1 [file toxics-14-00311-s001.zip]

Archive with 1 entries (1 files):
- toxics-4190480-supplementary.pdf
